# Supplementary material for: Exposure to Metal Mixtures in Association with Cardiovascular Risk Factors and Outcomes: A Scoping Review
Source: Toxics. 2022 Mar 1;10(3):116. doi: 10.3390/toxics10030116 (PMC8955637; doi:10.3390/toxics10030116)
Supplement: Supplementary file 1 [file toxics-10-00116-s001.zip]

Archive with 1 entries (1 files):
- toxics-1577756-supplementary.pdf
